# Supplementary material for: Iron acquisition strategies of the rock-inhabiting fungus Knufia petricola reveal vulnerability to chelator-based mitigation
Source: Appl Environ Microbiol. 2026 May 13;92(6):e02311-25. doi: 10.1128/aem.02311-25 (PMC13274355; doi:10.1128/aem.02311-25)
Supplement: Table S10 — Raw data and statistical analysis results. [file aem.02311-25-s0003.xlsx]

## Sheet: ScanLag
Lag phase (h) and growth rate (mm2 h-1) for all strains. Single data from the biological replicates are given together with their mean and two times the uncertainty based on the standard error of the biological replicates. n.a. stands for not analysed.
strain	Replicate number	CD-Fe	CD+Fe	CD hFe
		lag phase
		h
WT	1	109.707	108.888	160
	2	108.586	112.231	140
	3	109.875	111.75	140
	mean	109.39	110.956	150
	2σ	0.809114	2.08708	10
Δnps1	1	110.684	112.2	150
	2	124.218	123.73	170
	3	111.254	117.053	150
	mean	115.385	117.661	150
	2σ	3.82719	6.68438	10
Δftr1-fet1	1	n.a.	520	220
	2	n.a.	480	250
	3	n.a.	480	170
	mean		480	210
	2σ		22.2456	50
OE::nps1	1	106.65	108.981	133.318
	2	110.443	112.81	131.811
	3	111.616	109.5	137.495
	mean	110	110	134.208
	2σ	3	2.48708	3.40037
Δnps1/Δftr1-fet1	1	n.a.	n.a.	420
	2	n.a.	n.a.	510
	3	n.a.	n.a.	550
	mean			500
	2σ			80
Δftr1-fet1::ftr1-fet1	1	112.013	112.103	137.529
	2	109.642	109.835	141.952
	3	109.748	110.552	142.655
	mean	110.468	110.83	140.712
	2σ	1.54623	1.33894	3.20896
		growth rate
		mm2 h-1
WT	1	0.00601469	0.00621056	0.0079286
	2	0.00521863	0.00643732	0.00650315
	3	0.00636041	0.00601708	0.00520548
	mean	0.00586464	0.00622172	0.00654581
	2σ	0.000676092	0.000242877	0.00157278
Δnps1	1	0.006304	0.00672444	0.00609665
	2	0.00664412	0.00788423	0.00763858
	3	0.0053216	0.00535336	0.0066683
	mean	0.00608997	0.00665408	0.00680125
	2σ	0.000343384	0.00146291	0.000900103
Δftr1-fet1	1	n.a.	0.00598549	0.00600634
	2	n.a.	0.00348887	0.00436687
	3	n.a.	0.00379207	0.0101179
	mean		0.00464173	0.00683045
	2σ		0.00157314	0.00342113
OE::nps1	1	0.00626846	0.00633407	0.00583624
	2	0.00558881	0.00595602	0.00655671
	3	0.00494405	0.00586629	0.00514427
	mean	0.0056	0.006	0.0058458
	2σ	0.0008	0.0003	0.000815539
Δnps1/Δftr1-fet1	1	n.a.	n.a.	0.0541624
	2	n.a.	n.a.	0.0487757
	3	n.a.	n.a.	0.0265432
	mean			0.000407137
	2σ			0.000159474
Δftr1-fet1::ftr1-fet1	1	0.00536507	0.00573003	0.00499022
	2	0.0054358	0.00600693	0.00458025
	3	0.00548719	0.00577029	0.00477532
	mean	0.00542935	0.00583575	0.00478193
	2σ	7.08002e-05	0.000172753	0.000236789

## Sheet: Chemotropism
Relative growth towards olivine for all strains, calculated by dividing the growth towards olivine by growth towards forsterite. Each replicate consisted out of five technical replicates (i.e. drpoplet biofilms) . Single data from the biological replicates are given together with their mean and two times the uncertainty based on the standard error of the biological replicates.
strain	Replicate number	CD-Fe-N
		growth towards olivine (mm)	growth towards forsterite (mm)	ratio (%)
WT	1	6.88	6.18	111.327
	2	7.82	5.36	145.896
	3	6.5	4.88	133.197
	mean			130.14
	2σ			16.4859
Δnps1	1	7.04	6.86	102.624
	2	6.3	5.68	110.915
	3	6.04	5.82	103.78
	mean			105.773
	2σ			4.23393
Δftr1-fet1	1	5.1	4.5	113.333
	2	4.16	3.84	108.333
	3	5.6	4.36	128.44
	mean			116.702
	2σ			9.86963

## Sheet: Iron content
The iron content was measured by dividing the iron concentration of the digested biomass by its weight. Single data from the biological replicates are given together with their mean and two times the uncertainty based on the standard error of the biological replicates or the anaylitical uncertainty, whichever was highest
Medium	Strain	Replicate number	Fe (µg)	Biomass (g)	Iron content (µg/g)
CD-Fe	WT	1	0.637772	0.0022	289.896
		2	0.538041	0.0016	336.276
		3	0.461423	0.0023	200.619
		mean			275.597
		2σ			79.6163
	Δpks1	1	0.606376	0.0043	141.018
		2	0.613031	0.0054	113.524
		3	0.582723	0.0048	121.401
		mean			125.314
		2σ			16.3486
CD+Fe	WT	1	2.20592	0.0035	630.262
		2	1.08283	0.0026	420
		3	1.05902	0.0025	420
		mean			490.114
		2σ			140.208
	Δpks1	1	1.06158	0.0046	230.779
		2	0.668635	0.0043	155.497
		3	0.82171	0.0038	216.239
		mean			200.838
		2σ			46.1122
	Δnps1	1	2.25365	0.0031	726.985
		2	0.996227	0.0024	415.095
		3	1.12452	0.0023	488.924
		mean			543.668
		2σ			188.207
	Δftr1-fet1	1	1.19211	0.002	596.055
		2	1.4605	0.0022	663.866
		3	0.897924	0.0013	690.711
		mean			650.21
		2σ			115.568
	OE::nps1	1	2.71517	0.0042	646.47
		2	1.20754	0.0023	525.019
		3	1.18382	0.0029	408.213
		mean			526.568
		2σ			137.566
CD hFe	WT	1	2.43205	0.0021	1158.12
		2	2.13116	0.002	1065.58
		3	2.14858	0.0026	826.375
		mean			1016.69
		2σ			197.673
	Δpks1	1	2.05106	0.0034	603.252
		2	1.65461	0.0039	424.259
		3	1.1282	0.0042	268.619
		mean			432.043
		2σ			193.357

## Sheet: Iron reductase
The reductase activity was measured by dividing the reduced iron concentration (mM), obtained using the standard curve (Supplementary Figure 1), by the biomass (g). Single data from the biological replicates are given together with their mean and two times the uncertainty based on the standard error of the biological replicates.
Strain	Replicate number	Reduced Fe (mM)	Biomass (g)	Reductase activity (mM/g)
WT	1	0.168235	0.0021	80.1118
	2	0.157056	0.0012	130.88
	3	0.160782	0.0015	107.188
	4	0.132837	0.0014	94.8832
	mean			103.266
	2σ			18.6032
Δpks1	1	0.0648347	0.0009	72.0385
	2	0.0825338	0.0015	55.0225
	3	0.0536563	0.002	26.8281
	4	0.0788076	0.0013	60.6213
	mean			53.6276
	2σ			16.6435
Δnps1	1	0.180345	0.0015	120.23
	2	0.150536	0.001	150.536
	3	0.159851	0.0013	122.962
	4	0.182208	0.0021	86.7656
	mean			120.123
	2σ			22.6148
Δftr1-fet1	1	0.217606	0.0017	128.004
	2	0.195249	0.0015	130.166
	3	0.205496	0.0032	64.2175
	4	0.156125	0.0014	111.518
	mean			108.476
	2σ			26.5511
OE::nps1	1	0.212017	0.0014	151.441
	2	0.566931	0.0049	115.7
	3	0.184071	0.0019	96.8794
	4	0.209222	0.0014	149.444
	mean			128.366
	2σ			23.0682

## Sheet: MIC test
The minimum inhibitory concentration (MIC) was measured by dividing the counted CFU of the plates with BPS or EDTA by the counted CFU of the unamended control for each biological replicate. Single data from the biological replicates are given together with their mean and two times the uncertainty based on the standard error of the biological replicates.
Species	Replicate number	CFU								counted fraction (%)
		BPS (µM)
		0	50	85	100	150	200	500		0	50	85	100	150	200	500
K. petricola	1	136	126	136	139	0				1	0.926471	1	1.02206	0
	2	95	96	98	103	0				1	1.01053	1.03158	1.08421	0
	3	69	95	75	0	0				1	1.37681	1.08696	0	0
	mean									1	1.1046	1.03951	0.70209	0
	2σ									0	0.276501	0.0508273	0.703006	0
BAM-BF1	1	120	121	109	135	0				1	1.00833	0.908333	1.125	0
	2	200	175	230	94	0				1	0.875	1.15	0.47	0
	3	176	197	205	0	0				1	1.11932	1.16477	0	0
	mean									1	1.00088	1.07437	0.531667	0
	2σ									0	0.141254	0.166254	0.65244	0
BAM-BF27	1	245	261	271	31	0				1	1.06531	1.10612	0.126531	0
	2	176	174	196	37	0				1	0.988636	1.11364	0.210227	0
	3	143	147	188	0	0				1	1.02797	1.31469	0	0
	mean									1	1.0273	1.17815	0.112253	0
	2σ									0	0.0442703	0.136606	0.122212	0
BAM-BF46	1	135	78	99	73	0				1	0.577778	0.733333	0.540741	0
	2	75	66	67	58	0				1	0.88	0.893333	0.773333	0
	3	12	12	14	0	0				1	1	1.16667	0	0
	mean									1	0.819259	0.931111	0.438025	0
	2σ									0	0.251224	0.253021	0.458147	0
S. cerevisiae	1	138	148	140	141	163	143	0		1	1.07246	1.01449	1.02174	1.18116	1.03623	0
	2	158	129	117	138	141	127	0		1	0.816456	0.740506	0.873418	0.892405	0.803797	0
	3	150	201	194	168	196	204	0		1	1.34	1.29333	1.12	1.30667	1.36	0
	mean									1	1.07631	1.01611	1.00505	1.12674	1.06668	0
	2σ									0	0.302293	0.319179	0.143339	0.245286	0.322564	0
Species	Replicate number	CFU									counted fraction (%)
		EDTA (µM)
		0	50	75	100	200	250	750	1000		0	50	75	100	200	250	750	1000
K. petricola	1	136	161	159	162	169	0				1	1.18382	1.16912	1.19118	1.24265	0
	2	95	137	114	133	23	0				1	1.44211	1.2	1.4	0.242105	0
	3	69	86	100	77	71	0				1	1.24638	1.44928	1.11594	1.02899	0
	mean										1	1.29077	1.2728	1.23571	0.837913	0
	2σ										0	0.155586	0.177376	0.169939	0.608443	0
BAM-BF1	1	120	153	119	149	125	0				1	1.275	0.991667	1.24167	1.04167	0
	2	200	182	200	203	0	0				1	0.91	1	1.015	0	0
	3	197	165	161	188	0	0				1	0.837563	0.817259	0.954315	0	0
	mean										1	1.00752	0.936309	1.07033	0.347222	0
	2σ										0	0.270729	0.119147	0.174885	0.694444	0
BAM-BF27	1	245	271	190	9	0					1	1.10612	0.77551	0.0367347	0
	2	176	175	92	0	0					1	0.994318	0.522727	0	0
	3	143	146	45	0	0					1	1.02098	0.314685	0	0
	mean										1	1.04047	0.537641	0.0122449	0
	2σ										0	0.0674296	0.266475	0.0244898	0
BAM-BF46	1	135	81	84	63	0					1	0.6	0.622222	0.466667	0
	2	75	70	75	0	0					1	0.933333	1	0	0
	3	12	11	10	0	0					1	0.916667	0.833333	0	0
	mean										1	0.816667	0.818519	0.155556	0
	2σ										0	0.21688	0.218613	0.311111	0
S. cerevisiae	1	138	176	140	160	123	130	0	0		1	1.27536	1.01449	1.15942	0.891304	0.942029	0	0
	2	158	142	116	131	147	139	0	0		1	0.898734	0.734177	0.829114	0.93038	0.879747	0	0
	3	150	148	155	155	162	187	0	0		1	0.986667	1.03333	1.03333	1.08	1.24667	0	0
	mean										1	1.05359	0.927334	1.00729	0.967228	1.02281	0	0
	2σ										0	0.227511	0.193463	0.192473	0.115006	0.226722	0	0
